# Supplementary material for: Characterization of Odor-Active Compounds from Gryllus bimaculatus Using Gas Chromatography-Mass Spectrometry-Olfactometry
Source: Foods. 2023 Jun 9;12(12):2328. doi: 10.3390/foods12122328 (PMC10297462; doi:10.3390/foods12122328)
Supplement: Supplementary file 1 [file foods-12-02328-s001.zip]

Archive with 1 entries (1 files):
- foods-2430653-supplementary.pdf
